# Supplementary material for: Mineralocorticoid receptor activation contributes to intestinal fibrosis through neutrophil gelatinase-associated lipocalin in preclinical models
Source: Nat Commun. 2025 Jul 9;16:6318. doi: 10.1038/s41467-025-61401-0 (PMC12241341; doi:10.1038/s41467-025-61401-0)
Supplement: Supplementary file 3 — Source Data [file 41467_2025_61401_MOESM3_ESM.xlsx]

## Sheet: Fig. 1
	Fig. 1b - plasma [aldosterone] (pg/mL)				Fig. 1c - MR/GAPDH (AU)			Fig. 1d - SGK1/GAPDH (AU)
	CT	DSS			CT	DSS		CT	DSS
	2.23066	2.46991			0.211152	2.25673		0.0819992	0.0908733
	2.20774	2.8447			0.26727	1.54718		0.0286034	0.735907
	1.64756	2.40029			0.359735	2.4777		0.0346987	1.06257
	1.14585	2.82203			1.02485	1.58156		0.132667	0.293921
	2.40373	2.53759			1.17943	1.61956		0.113994	0.759613
	1.55903	2.50459			0.232315	1.23381		0.23409	0.394602
	2.25673	2.92476			0.02441	1.3091		0.535148	0.576341
	2.53754	2.99427			0.0847072	1.48018		0.0315052	1.06215
	2.27106	2.51863			0.0675661	0.586709		0.0819521	0.564807
	2.25673	3.3533				0.423461		0.164253	1.36764
		2.50974				1.25043			0.668845
						0.419658

## Sheet: Fig. 2
	Fig. 2a - Relative mRNA levels
	Tgfb1			Smad2			Smad3			Mmp3			Mmp9			Timp1			Tnf
	CTL	DSS	DSS + Sp	CTL	DSS	DSS + Sp	CTL	DSS	DSS + Sp	CTL	DSS	DSS + Sp	CTL	DSS	DSS + Sp	CTL	DSS	DSS + Sp	CTL	DSS	DSS + Sp
	1	1.93533	1.16243	1	2.50314	1.26928	1	1.4924	1.17064	1	9.22525	2.91507	1	50.982	8.1462	1	2.86331	1.12297	1	0.605615	0.459838
	1.66507	2.09408	1.2747	1.0607	3.39143	1.0985	1.11798	1.68239	0.894485	0.633242	4.28325	1.61555	3.16821	9.89961	7.60874	0.547883	1.20951	0.688744	0.372847	0.665628	0.688068
	1.00143	1.93177	1.05985	0.97735	2.14741	0.880909	0.722376	1.44801	0.978117	0.488485	3.58598	1.54703	4.17823	4.47525	17.6558	0.447857	1.37161	0.680374	0.397552	0.81673	0.209017
	1.00657	1.44724	1.80746	1.37047	2.27509	1.39367	1.30091	1.46261	1.2594	0.367124	6.35688	7.14933	11.8055	28.8886	13.7922	0.540254	1.79335	3.27925	0.216608	0.498065	0.45233
	0.608959	2.09482	0.753644	0.885224	3.07982	0.802332	0.861477	1.63262	0.87735	0.11607	8.91175	0.481718	1.8717	22.4544	9.26278	0.219583	2.10636	0.187843	0.126841	0.647153	0.230762
	2.21016	1.5743	1.26908	1.44553	2.55376	1.26267	1.2401	1.52977	1.08692	1.04495	9.67732	3.26866	11.5103	29.8783	24.0049	1.53848	2.74265	1.18008	0.37481	0.595021	0.576936
	1.05446	1.53955	1.0704	0.980737	2.20966	1.29791	0.928891	1.2058	0.863901	0.369371	7.02092	7.74876	4.11747	13.2252	26.8277	0.478329	1.04252	2.23141	0.126911	1.37743	0.482658
	1.35387	1.38515	0.668734	1.13565	1.39441	0.954876	0.991057	1.12676	0.791956	0.664761	20.9747	0.853477	2.77028	157.031	9.03929	0.788016	6.38535	0.393621	0.222751	0.682846	0.287691
	1.59968	1.87143	1.33584	2.40382	1.41279	1.41475	1.15765	1.11695	0.990396	0.686302	5.52957	1.32868	7.52244	22.0668	15.9628	0.840954	1.61042	0.898233	0.281543	0.822729	0.435389
		2.75212	0.867336		2.13527	0.852772		1.56382	0.889945		11.0355	0.869906		24.7839	17.1501		1.52163	0.604338		0.91147	0.381735
		2.27662	1.43788		1.65783	1.35425		1.95071	1.38696		10.3892	5.90234		58.3217	27.1211		4.09422	1.25657		1.11349	0.679045
			0.753864			0.63487			0.516066			0.408244			2.92274			0.290551			0.180403
	Fig. 2b - COL1/GAPDH (AU)				Fig. 2c - Fibrosis score				Fig. 2c - Collagen area fraction				Fig. 2d - MMPs activity (AU)
	CTL	DSS	DSS + Sp		CTL	DSS	DSS + Sp		CTL	DSS	DSS + Sp		MMP2			MMP9
	0.249698	1.12858	0.211933		0	3	2		0.0372659	0.0754304	0.0742442		CTL	DSS	DSS + Sp	CTL	DSS	DSS + Sp
	0.107921	0.58554	0.226594		0	3	2		0.0188889	0.0833284	0.0839506		5.976	15.773	6.919	0.435	26.589	10.155
	0.0682099	1.7775	0.810749		0	3	3		0.0194084	0.107383	0.0544133		2.039	11.521	9.976	2.41	15.165	7.362
	0.667218	0.791668	0.154709		0	3	3		0.0257219	0.085071	0.0287572		1.553	8.702	6.409	1.184	29.334	10.774
	0.653982	3.13991	0.721734		0	3	3		0.0274268	0.0649922	0.0726321		9.563	12.878	11.536	0.468	13.236	6.196
	0.045833	2.59314	0.883338		0	3	2		0.0210201		0.0753616		2.801	10.935	5.799	1.548	13.232	12.502
	0.48874	1.7463	1.16571		0	2	2		0.0570725	0.036386	0.0328057		2.123	12.246	12.09	0.246	19.856	5.991
	0.383095	2.21672	1.3345		0	3	2		0.0232397	0.140688	0.0901583		0.904	11.049	9.125	0	12.036	6.015
	0.294496	1.64121	1.45276		0	2	2		0.0247698	0.0538021	0.0600196		1.687	22.077	5.555	0	19.529	14.94
	0.5366	3.47933	1.2629			3	2			0.0492457	0.0359729		4.268	16.565	12.341	0	18.252	10.83
		4.47919	0.887759			3	2			0.0638276	0.0456175		1.244	22.267	9.987	0	14.77	10.215
			2.05491				2				0.084961			25.151	9.742		34.511	11.241
																		10.144
	Fig. 2e - colon [TGF-β] (pg/mL)				Fig. 2f - Relative protein levels ratio (AU)
	CTL	DSS	DSS + Sp		p-SMAD2/SMAD2			p-SMAD3/SMAD3
	49.0972	66.125	37.6667		CTL	DSS	DSS + Sp	CTL	DSS	DSS + Sp
	49.3889	54.8194	55.1667		0.975806	4.04315	1.96845	0.000581435	0.90493	0.402662
	29.2778	40.0278	38.8333		0.73235	3.31237	0.786086	0.000371369	0.324477	0.286689
	38.7639	43.9583	42.5278		1.47778	4.7368	1.61919	0.00159771	2.2598	0.331371
	41.7361	48.9028	33.5417		0.308564	0.669135	1.93697	0.49607	1.86118	1.15592
	35.0833	40.4861	37.4583		1.51948	4.10691	1.74923	0	2.34044	0.208907
	49.9722	46.3611	41.1528		2.17973	2.8216	0.391232	0.424944	0.836148	1.75408
	38.0694	64.8194	40.3194			5.34161	0.193875		0.438625	0.23659
	40.5972	49.4722	34.0694			4.6914	0.0178434		0.406061	0.569803
	43.6111	49.6389	35.4167
		51.4861	41.1806
			25.875

## Sheet: Fig. 3
	Fig. 3a - Relative mRNA levels															Fig. 3b - COL1/GAPDH (AU)
	Tgfb1		Mmp3		Mmp9		Timp1		Vim		Fn1		Tnf			DSS-WT	DSS-KO
	DSS-WT	DSS-KO	DSS-WT	DSS-KO	DSS-WT	DSS-KO	DSS-WT	DSS-KO	DSS-WT	DSS-KO	DSS-WT	DSS-KO	DSS-WT	DSS-KO		0.592072	0.0815957
	0.8	1	2.03	1	8.95	1	1.53	1	1.4	1	4.54159	1	1.7	1		1.05858	0.0641909
	0.97	0.99	15	0.48	13.33	4.38	4.83	0.82	1.15	1.22	3.35118	1.15	1.93	1.01		0.47322	0.0124668
	0.59	0.76	5.62	1.67	5.56	3.49	1.4	0.92	0.7	0.71	1.44901	0.68	0.8	1.21		1.42625	0.439855
	1.26	0.48	20.07	0.47	10.99	1.69	4.29	0.46	1.27	0.6	2.14288	0.45	2.15	0.86		2.53656	0.125552
	0.72	0.54	4.43	0.72	11.17	3.42	2.09	0.72	1.62	0.76	3.02651	1.13	2.15	0.69		1.4629	0.0968466
	0.79	0.93	3.33	1.06	5.78	3.41	1.23	0.66	1.69	1.05	4.02094	1.43	1.09	0.88		0.693356	0.537861
	1.08		21.32		25.18		7.3		1.43		1.65345		2.75			1.60703	0.199563
	1.14	1.03	11.98	2.68	17.41	5.79	5.56	1.43	1.31	0.83	1.90702	0.04	1.77	1.13			0.247041
		0.84		0.84		3.78		0.62		0.93		1.44		1.24			0.849342
	Fig. 3c - Fibrosis score			Fig. 3c - Collagen area fraction			Fig. 3d - MMPs activity (AU)					Fig. 3e - colon [TGF-β] (pg/mL)			Fig. 3f - Relative protein levels ratio (AU)
	DSS-WT	DSS-KO		DSS-WT	DSS-KO		MMP3		MMP9			DSS-WT	DSS-KO		p-SMAD2/SMAD2		p-SMAD3/SMAD3
	1	0		0.0659972	0.0288463		DSS-WT	DSS-KO	DSS-WT	DSS-KO		102.761	65.4648		DSS-WT	DSS-KO	DSS-WT	DSS-KO
	1	0		0.0968335	0.0380814		25.87	6.211	35.463	2.669		85.3803	46.6479		3.6449	0.329882	2.03317	0.719728
	1	0		0.0993731	0.0105464		22.41	6.361	40.431	1.594		74.2254	72.8028		2.70143	1.09397	7.48279	1.97659
	2	0		0.0531144	0.0141061		26.961	5.882	62.348	0.341		70.2817	71.0563		4.70204	1.28609	1.3005	0.200231
	2	0		0.0417891	0.00266292		16.144	13.454	30.187	4.682		120.38	61.1268		8.45004	1.04347	6.71522	0.036602
	1	0		0.0500161	0.0211979		12.797	21.95	3.994	12.879		80.4085	57.5634		5.29212	0.0919467	2.60541	0.898276
	0			0.0291119			16.742	14.502	22.746	4.984		103.282	66.7606		2.25494	5.53804	1.07685	0.67838
		0		0.0297113			12.791	5.835	15.63	4.861		93.507	67.8873		3.83476	2.0102	1.72462	2.85451
		3		0.046185				7.07		3.177			67.9155		3.14308	0.320521	1.75731	0.743275
		1						5.432		2.488			43.8592			0.110579		0.157831
								7.587		2.686						0.156188		0.067089

## Sheet: Fig. 4
	Fig. 4a - Relative mRNA level			Fig. 4b - Relative mRNA levels
	CT	TGF-β1		Acta2					Ccn2					Col1a1
	0.05979	0.5602		CT	TGF-β1	Aldo	TGF-β1+Aldo	TGF-β1+Sp+Aldo	CT	TGF-β1	Aldo	TGF-β1+Aldo	TGF-β1+Sp+Aldo	CT	TGF-β1	Aldo	TGF-β1+Aldo	TGF-β1+Sp+Aldo
	0.1875	0.3296		0.635632	2.28387	0.447945	2.89674	1.39264	0.589655	1.47097	0.652055	2.0163	1.03742	0.517241	1.87097	1.64794	1.0812	0.533742
	0.03434	0.9727		0.43909	1.97605	0.944698	2.74576	1.15436	0.895582	1.84431	0.721779	2.55932	0.91208	0.749665	1.73653	0.802737	1.51695	1.05168
	0.1535	1.449		0.418	1.672	0.238	2.616	1.5	0.624	1.281	0.548	1.822	0.852	0.688	1.292	0.716	1.403	0.71
	0.03458	1.6781		0.239531	2.02381	1.00347	2.02379	2.00341	0.3451	2.4581	0.34195	1.56319	1.3023	0.326012	1.9023	1.92981	1.39821	0.65328
	0.1078	0.6578		0.63	1.04327	0.83218	1.9237	1.8456	0.502126	1.5733	0.6722	2.04991	0.834012	0.8601	1.23012	0.10218	1.00237	1.00123
				0.523501	1.653	0.30436	2.56791	1.00235	0.70321	1.13493	0.40278	1.92602	1.21103	0.23109	1.09346	0.92134	0.59023	1.64591
	Fig. 4c - α-SMA/GAPDH (AU)						Fig. 4d - MMP2 activity (AU)
	CT	TGF-β1	Aldo	TGF-β1+Aldo	TGF-β1+Sp+Aldo		CT	TGF-β1	Aldo	TGF-β1+Aldo	TGF-β1+Sp+Aldo
	0.402286	1.07026	0.972541	1.78607	0.371966		5.466	19.264	10.512	16.46	15.396
	0.218019	1.40402	0.27635	1.95779	0.900337		7.4319	20.324	15.355	15.324	12.098
	0.10694	1.54831	1.39756	1.18709	0.51257		6.32	16.2334	9.345	20.241	13.467
	0.23481	1.7318	1.10684	2.00344	0.4562		6.46	21.9423	12.583	21.0341	17.32
	0.602184	0.99341	0.34581	1.34951	1.0453		5.923	13.9458	9.0458	19.43	10.453
	0.19831	1.50129		1.89443	0.76541		8.091	20.234	16.0461	14.921	16.831
	Fig. 4f - Relative mRNA level			Fig. 4g - Relative mRNA levels
	CT	TGF-β1		Acta2					Ccn2					Col1a1
	1.161	1.626		CT	TGF-β1	Aldo	TGF-β1+Aldo	TGF-β1+Sp+Aldo	CT	TGF-β1	Aldo	TGF-β1+Aldo	TGF-β1+Sp+Aldo	CT	TGF-β1	Aldo	TGF-β1+Aldo	TGF-β1+Sp+Aldo
	0.1478	2.107		0.1099	0.9175	0.9186	1.864	0.2593	0.60645	1.24757	1.04412	2.3188	0.213	0.59447	1.40291	1.04902	2.48806	0.87037
	0.4951	1.53		0.1313	1.02	0.8381	0.8543	0.4867	0.684366	1.15865	1.08475	1.69808	0.5457	0.436578	1.01821	1.81356	3.08671	1.33052
	1.08923	1.701		0.10846	0.5648	0.5528	0.9378	0.5655	0.4865	2.05987	1.926	1.6825	0.085978	0.85209	2.91883	0.973199	1.57704	0.985646
	0.191	1.963		0.2012	0.87	0.25012	0.5619	0.7321	0.7691	1.76023	1.2742	2.03412	0.4291	0.6123	1.961	1.3471	1.83756	1.6529
				0.1489	0.4319	0.7971	0.4972	0.096	0.3281	1.00342	1.0181	1.8431	0.329	0.3361	1.2482	1.58703	2.00762	0.83561
				0	0.73	1.00863	1.342	0.3613	0	0.7532	1.8341	1.09423	0.009587	0.539	0.9761	1.61355	1.0563	1.43128
	Fig. 4h - α-SMA/GAPDH (AU)						Fig. 4i - MMP2 activity (AU)
	CT	TGF-β1	Aldo	TGF-β1+Aldo	TGF-β1+Sp+Aldo		CT	TGF-	Aldo	TGF-b1+Aldo	TGF-b1+Aldo+Sp
	0.0481955	0.877209	0.945468	2.9943	0.792278		4.797	25.244	27.822	22.842	4
	0.109089	2.11615	1.50809	1.97541	0.544935		3.781	19.275	28.751	15.124	6
	0.155443	2.72905	1.91764	1.70513	0.894448		6.507	23.35	24.245	23.897	4
							5.346	20.451	22.458	22.931	7.23
	0.005789	2.82032	0.97521	2.03591	1.01449		4.238	18.981	19.231	17.213	0
	0	2.09641	1.08057	1.30651	0.944476

## Sheet: Fig. 5
	Fig. 5a - Relative mRNA level				Fig. 5b - NGAL/GAPDH (AU)				Fig. 5c - Relative mRNA level			Fig. 5d - NGAL/GAPDH (AU)
	CTL	DSS	DSS + Sp		CTL	DSS	DSS + Sp		DSS-WT	DSS-KO		DSS-WT	DSS-KO
	0.7209	2.486	0.4261		0.140642	0.761618	0.621278		0.71	0.33		2.08647	0.219753
	1.414	2.757	0.3185		0.130786	0.771382	1.2676		0.95	0.65		3.28626	0.0435395
	1.419	0.7953	1.151		0.133774	1.13767	0.974624		2.19	1.04		9.82001	0.0219612
	2.347	0.6125	0.4394		0	2.22354	1.9943		2.42	0.35		3.69727	0.488522
	1.119	0.731	0.5758		0	2.90762	0.0734321		3.02	0.86		4.96786	0.166604
	1.289	0.8602	0.6822		0	4.95981	0.328271		1.04	0.67		3.18141	0.426026
	0.3882	2.4689	1.329		0.0895186	2.89181	1.54686		4.09	0.81		3.93282	2.89112
	0.7076	3.021	2.619		0.0890209	4.42734	2.13833		1.86	0.7		2.88347	0.331304
	0.8667	2.49	0.4388		0.0188133	0.664224	0.758413			0.98			0.489136
	1.977	2.776	0.6018		0.0371182	0.176753	0.601815			0.84			0.48357
		2.182	0.6143			1.30736	0.0170397
			0.887				0.150143
	Fig. 5e
	MR			NGAL			SGK1
	CTL	DSS	DSS Sp	CTL	DSS	DSS Sp	CTL	DSS	DSS Sp
	1	3	3	1	3	3	1	2	2
	2	3	2	2	3	2	1	1	1
	1	3	1	1	2		1	1	2
	1	2	2		2	2	1	1	1
	3	2	3	1	2	2	2	1	1
		3	2	3	3	2	2	1	2
		3	2	2	3	1	1	2	2
		2	2	1	2		1	2	1
		3	2	1	3		1	2	2
		3	1		3	1		2	1
			2		2	2		1	1
			3
	Fig. 5f - NGAL/GAPDH (AU)
	CT	TGF-β1	Aldo	TGF-β1+Aldo	TGF-β1+Sp+Aldo
	0.321796	0.602281	0.934054	1.13539	0.521816
	0.512177	0.405991	0.849561	0.981502	0.875814
	0.299878	0.83408	1.19521	1.23121	0.573288
	0.32591	0.74421	1.5431	1.36711	0.43238
	0.6231	0.532014	0.7631	0.83812	0.28

## Sheet: Fig. 6
	Fig. 6a - Relative mRNA levels									Fig. 6b - ChIP MR-NGAL
	Col1a1				Col3					CT	TGF-β1	TGF-β1+ Sp
	CT	TGF-β1	TGF-β1+Aldo	TGF-β1+Sp+Aldo	CT	TGF-β1	TGF-β1+Aldo	TGF-β1+Sp+Aldo		1.06743	3.89365	0.776784
	1	2.34567	3.03143	2.94854	1	1.50525	1.8025	1.7411		1.38589	3.37856	0.776784
	1	8.28212	11.5514	7.06162	1	5.09824	9.91766	4.62675		0.378395	0.650224	0.409901
	1	2.51403	3.16017	1.90528	1	1.54756	2.39496	1.52626		0.917441	1.43206	1.05834
	1.05478	5.74072	4.26244	3.8497	1.11557	9.51956	8.27021	5.89231		1.25084	1.2725	0.705964

## Sheet: Fig. 7
	Fig. 7a - α-SMA/GAPDH (AU)				Fig. 7b - COL1/GAPDH (AU)				Fig. 7c - Fibrosis score				Fig. 7d - MMPs activity (AU)
	CT	DSS	DSS-NGAL-/-		CT	DSS	DSS-NGAL-/-		CT	DSS	DSS-NGAL-/-		MMP2			MMP9
	1.22487	1.75059	0.255084		0.803308	1.2177	4.62653		0	3	2		CT	DSS	DSS-NGAL-/-	CT	DSS	DSS-NGAL-/-
	0.625543	1.08109	0.669475		0	2.30583	1.92503		0	3	1		0	16.011	2.946	0.346	35.463	11.44
	1.39915	2.25198	1.26561		0.81376	1.44164	1.26154		0	3	1		0	3.662	5.704	1.305	20.431	12.761
	1.06482	4.96841	0.719178		1.34787	8.1944	1.00588		0	2	2		0	11.508	8.647	0	14.258	23.952
	0.70452	5.90068	0.864949			5.22082	4.34275		0	3	2		0	24.306	6.558	0	30.187	10.502
		2.20487	0.455492			0.939022	0.473129			2	3		0	5.932	19.418	0	3.994	16.287
		4.13166	0.612191			6.08584	2.2717			3	1			5.981	1.239		22.746	19.157
		1.30423	0.671496			7.89055	5.39279							23.989	14.6		15.63	15.481
			1.06254				0.644424							8.683	8.816			2.616
			0.133858				2.39147								18.172			17.855
			0.513574												5.364
															8.464
	Fig. 7e - colon [TGF-β] (pg/mL)				Fig. 7f - Relative protein levels ratio (AU)
	CT	DSS	DSS-NGAL-/-		p-SMAD2/SMAD2			p-SMAD3/SMAD3
	25.2365	102.761	25.5892		CT	DSS	DSS-NGAL-/-	CT	DSS	DSS-NGAL-/-
	59.7284	85.3803	28.8243		2.3076	2.1695	1.63581	2.63474	9.40492	0.0863321
	42.0689	74.2254	20.773		1.56468	2.5825	2.77057	0.981529	6.48992	0.952017
	42.9203	80.2817	17.2689		1.47193	4.46329	4.12022	3.67175	12.727	3.34773
	67.6349	72.5595	56.6392		2.92999	3.87801	1.22503	0.655241	6.77779	4.50114
		95.6378	41.6676		1.31988	2.68815	2.15705	0.947332	5.87705	0.906743
		45.9243	42.0689			6.52244	1.71794		0.692186	2.8824
		36.5473	54.1459				2.71981		0.883692	0.374606
			23.5703			5.74623	0.419127		0.824844	0.11229
			48.5149				0.183115			3.83726
			21.4054				2.82693			8.93402
							4.16134			18.8499

## Sheet: Fig. 8
	Fig. 8a - α-SMA/GAPDH (AU)									Fig. 8b - COL1/GAPDH (AU)
	CT		TGF-β1		Aldo		TGF-β1+Aldo			CT		TGF-β1		Aldo		TGF-β1+Aldo
	Scramble	siNGAL	Scramble	siNGAL	Scramble	siNGAL	Scramble	siNGAL		Scramble	siNGAL	Scramble	siNGAL	Scramble	siNGAL	Scramble	siNGAL
	0.726569	0.806666	2.1191	1.25855	1.41453	0.715953	2.5521	1.7669		0.1025	0.1025	1.26599	0.433358	0.92526	0.154181	2.40737	1.23309
	0.843436	0.612444	1.61107	0.951982	1.08882	0.860846	3.01749	1.08282		0.02545	0.02545	1.82635	0.52055	0.739521	0.456916	1.5987	0.56489
	0.125159	0.132517	2.5134	1.36538	1.93769	0.235191	4.13489	2.50011		0	0	0.98564	0.3256	0.8547	0.26598	1.7895	0.9693
	0.515463	0.65894	2.59874	1.02599	0.984531	0.3259	2.01587	0.5687		0.251	0.0865	1.8456	0.911	0.843	0.7657	1.5673	1.431
	Fig. 8c - Relative mRNA levels
	Acta2						Ccn2						Col1a1
	CT	TGF-β1	5	50	T5	T50	CT	TGF-β1	5	50	T5	T50	CT	TGF-β1	5	50	T5	T50
	0.2886	2.976	0.5634	1.522	3.007	3.317	0.1903	1.119	0.261	0.3215	1.332	1.811	0.36987	1.87	0.6221	0.9771	1.8671	2.28345
	0.4653	2.0283	0.3726	1.4181	2.035	3.434	0.6297	0.9276	0.5188	0.5356	1.576	2	0.405688	1.382	1.3656	1.5719	1.465	2.528
	0.542	2.13	0.6355	1.5	2.671	3.683	0.5996	1.47	0.5057	0.6922	1.493	1.825	0.40987	1.87	0.4221	1.8771	2.08671	2.8345
	0.8451	2.4591	0.762101	0.940123	1.57671	2.87436	0.24513	1.2381	0.3421	0.21932	1.45723	1.34371	0.12328	1.4591	0.6124	0.5412	1.842	2.631
	0.4359	1.6431	0.8541	1.87431	1.98301	3.01283	0.42391	0.75461	0.27521	0.189231	1.02341	2.20134	0.60341	1.653	0.9432	1.7639	1.3435	1.8521
	Fig. 8d - α-SMA/GAPDH (AU)							Fig. 8e - MMP2 activity
	CT	TGF-β1	5	50	T5	T50		CT	TGF-β1	5	50	T5	T50
	1.05363	4.20934	2.20497	2.72513	3.8761	5.05666		4.405	11.264	4.789	7.428	8.884	19.453
	1.43655	3.69501	2.96543	4.4286	4.26986	3.82712		3.456	9.324	4.577	9.789	10.56	15.45
	0.36758	3.77779	1.21073	5.63635	2.29395	8.02115		5.56	13.2334	7.688	12.6889	8.5668	17.653
	0.842925	3.77779	1.21073	5.63635	2.29395	8.02115		3.4569	10.23	5.321	10.34	9.452	13.34
	1.00123	4.2313	1.9548	3.234	4.765	6.4391		6.332	8.341	3.841	5.3	11.351	10.843

## Sheet: Fig. 9
	Fig. 9a - MR/GAPDH (AU)				Fig. 9b - SGK1/GAPDH (AU)
	CT	DSS	DSS-NGAL-/-		CT	DSS	DSS-NGAL-/-
	0.591818	0.71289	1.56372		0.246546	9.19702	3.38744
	0.689981	1.5739	0.599926		0.316135	7.93749	1.69045
	0.704076	1.38422	1.70841		0.449631	4.02849	2.0199
	0.158673	1.54603	0.505346		0.566691	2.01821	1.43671
	0.268687	2.61358	0.77803		0.329831	6.05683	1.8332
			0.443366			0.42829	0.570856
		0.851656	0.492563			2.12769	0.693566
		5.51825	0.529439			5.40419	1.94064
		2.06723	0.597589				1.53347
			1.67996				1.70028
			0.532071				1.8769

## Sheet: Fig. S1
	Fig. S1b - Body weight (g)
	Days	CTL										DSS												DSS + Sp
	1	23.8	19.5	21.1	20.5	21.1	23	19.7	22	20.5	20.9	23	19.9	21.8	20.5	21.4	20.9	22.9	20	21.8	20.5	21.4	21	22.7	20	21.7	20.6	21.3	21	22.5	20.1	21.7	20.7	21.2	21
	2	23.3	21.3	21.2	19.6	25	20.2	21.4	24.3	22.5	20.7	22.8	20.2	21.3	21.5	23.6	21.7	20	22.8	21.7	21.5	20.3	22.2	19.8	20.8	22.3	23.5	21.6	21.1	22.8	20.5	21.3	21.1	20.7	20.7
	3	23.3	21.3	21.2	19.6	25	20.2	21.4	24.3	22.5	20.7	22.8	20.2	21.3	21.5	23.6	21.7	20	22.8	21.7	21.5	20.3	22.2	19.8	20.8	22.3	23.5	21.6	21.1	22.8	20.5	21.3	21.1	20.7	20.7
	4	23.3	21.2	21.7	20	24.9	20.9	21.8	21	23.7	22.7	21.5	20.6	22.9	22.2	24	22.3	20.7	23.1	22.4	21.1	20.9	22.6	22	22.1	21.7	20.5	22.5	23.4	23.1	21	22.2	21.8	21.4	21.1
	5	23.3	21.2	21.7	20	24.9	20.9	21.8	21	23.7	22.7	21.5	20.6	22.9	22.2	24	22.3	20.7	23.1	22.4	21.1	20.9	22.6	22	22.1	21.7	20.5	22.5	23.4	23.1	21	22.2	21.8	21.4	21.1
	6	23.4	21.3	21.6	20.2	25.4	21.2	22.2	21.4	24.1	23.1	22	20.8	23.3	22.4	24.1	22	21.3	23.7	22.8	21.5	21.1	22.8	22.4	21.5	21.7	20.4	22.9	23.6	23.5	21.1	22.7	21.8	21.8	21.4
	7	23	20.8	21.4	20	24.8	21	21.9	21.1	23.8	22.9	21.4	20.3	22.7	22.1	23.5	22.4	21.1	23.5	22.9	21.4	21.4	22.5	22	21.3	21.8	20.6	22.7	23.2	23.6	21.2	22.2	21.8	21.7	21.3
	8	23.1	21.1	21.5	20.3	25.2	21	22.1	21.3	23	23.1	21.6	20.1	22.5	22.4	23.8	22.9	21.2	24	22	21.4	21.1	23	22.1	21.6	22	20.6	22.8	23.4	23	21.4	21.4	21.8	21.4	21.2
	9	23.4	21.2	21.5	20.5	25.7	21.5	22.5	21.6	24.3	23.5	21.7	19.5	20.4	21.5	22.6	21.8	21	23.3	22.2	21.3	20.7	21.9	21.1	20.4	21.1	20.1	21.8	22.6	23.1	21	22.4	21.5	21.3	21.2
	10	23.7	21.6	22	20.9	26.1	21.6	22.8	21.6	24.5	23.8	21	19.1	20.7	21	22.3	21.4	21	22.6	22.2	21	20.5	21.8	20.6	20	20.6	19.8	21.5	22	23	21.2	21.8	21	21	21
	11	24	21.8	22.5	21.4	26.5	21.8	23.4	21.8	24.7	24	20.1	18.5	21.2	21	22.1	21.1	20.4	21.5	22	20.7	20.6	20.9	20.4	19.8	19.3	19.3	21.3	21.8	22.8	22	22	20.3	20.4	20.5
	12	23.6	21.5	22	21.1	26.4	21.5	22.9	21.8	24.7	24	20.1	18.5	21.2	21	22.1	21.1	20.4	21.5	19.3	20.7	20.6	20.9	20.4	19.8	19.3	19.3	21.3	21.8	22.8	22	22	20.3	20.4	20.5
	13	23.6	21.5	22	21.1	26.4	21.5	22.9	21.8	24.7	24	21.4	19	21.6	18.5	19	19	19.6	21.2	19.2	19.5	20.2	20.5	20.2	18.5	20	20	17.5	20.4	22	20.5	18.5	20.5	19.4	19.8
	14	24.4	22.2	22.4	22.3	27.5	22.2	23.6	22.6	25.3	24.6	21.4	19	21.6	18.5	19	19	19.6	21.2	19.2	19.5	20.2	20.5	20.2	18.5	20	20	17.5	20.4	22	20.5	18.5	20.5	19.4	19.8
	15	24.4	22	22.2	22.2	27.4	22.4	23.5	22.3	25.2	24.5	21.5	18	20.5	17.3	18	17.4	18	19	18	19.5	19.3	21.7	18.9	19.4	19.9	16.4	20	22	20.9	17.5	19.9	18	18.3	19.5
	16	24.3	21.9	22.4	22.2	27.5	22.4	23.6	22.3	25.5	24.3	21.7	17.6	20.2	16.2	17.6	16.6	17	18.5	17.2	19.5	18.3	21	18.8	19.7	20.6	16.5	21.1	21.5	19.6	16.9	18.1	18	17.4	19.3
	17	24.3	21.9	22.4	22.2	27.5	22.4	23.6	22.3	25.5	24.3	21.7	17.6	20.2	16.2	17.6	16.6	17	18.5	17.2	19.5	18.3	21	18.8	19.7	20.6	16.4	21.1	21.5	19.6	16.9	18.1	18	17.4	19.3
	18	24.3	21.9	22.4	22.2	27.5	22.4	23.6	22.3	25.5	24.3	21.7	17.6	20.2	16.2	17.6	16.6	17	18.5	17.2	19.5	18.3	21	18.8	19.7	20.6	16.4	21.1	21.5	19.6	16.9	18.1	18	17.4	19.3
	19	25.2	22.2	22.6	22.8	27.7	23	23.8	23	25.6	25.1	21	19.2	21.9	15	19.2	15	20	19.8	19.6	20.6	19.2	22.9	19.8	20.8	22.5	18.5	22.9	24.8	19.8	17	18.6	18.5	18	19.5
	20	25.2	22.2	22.6	22.8	27.7	23	23.8	23	25.6	25.1	21.5	19.1	21	15.5	19.1	15.3	20.5	21	20	21	19	22	20.6	21.5	22.8	19.5	23.1	25.2	21.8	18.3	20.2	19.8	18.6	20.5
	21	25.2	22.2	22.6	22.8	27.7	23	23.8	23	25.6	25.1	24.5	19.1	21	15.5	19.1	15.3	20.5	21	20	21	19	22	20.6	21.5	22.8	19.5	23.1	25.2	21.8	18.3	20.2	19.8	18.6	20.5
	22	25.1	22	22.7	23.6	28	23.1	24.1	23.1	26	25.3	24.5	19.5	23	16.8	19.5	18	21.4	21.3	20	22	20.1	23	20.3	21.9	22.8	18	23	25.3	21	19.4	22.1	19.4	21	21
	23	25.4	22.6	22.9	23.6	27.9	23.2	24.1	23.9	26.1	25.3	24.9	19.6	23.3	17.6	19.6	18.7	22	21.5	20.5	22.1	20	23.8	20.7	22	22.5	19.7	23.1	25.6	21.4	19.9	22	20	20.5	21.1
	24	25.5	23	23	23.5	28.1	23.5	24	24.3	26.2	25.5	25	19.8	23.9	18.3	19.8	19	22.6	20.5	21.3	22.6	20.3	24.1	20.5	22.2	22.7	20.3	23	25.7	21.6	20.1	22.2	20.5	20	21.3
	25	25.7	23.2	23.1	23.5	28.3	23.4	24.2	24.3	26.3	25.5	25.1	19.6	23.6	19.5	19.6	19.6	23	20.7	21.1	22.7	20.1	24.4	20.6	22.3	23	20.4	23.3	25.9	21.6	20	22.4	20.7	21.2	21.5
	26	26	23.6	23.7	23.7	28.5	23.5	24.5	24.2	26.5	25.7	24.8	19.7	23.5	20.5	19.7	20	23.1	20.9	21.2	22.8	20	24.5	20.7	22.6	23.6	20.6	23.6	25.9	21.9	20.3	22.8	20.6	20	21.4
	27	26.3	23.8	23.9	23.6	28.5	23.6	24.5	24.1	26.4	25.7	24.7	19.6	23.6	21	19.6	20.5	23.1	22	21.5	22.6	20.2	24.8	20.9	22.8	23.6	20.7	23.8	25.9	22.3	20.5	22.9	21	20.9	21.6
	28	26.8	24.2	23.9	24	29	23.5	24.8	24	26.6	25.8	24.5	19.5	23.5	21.2	19.5	20.3	22.8	22.2	21.5	22.6	20	24.8	20.7	22.5	23.5	20.5	23	25.5	22.3	20.5	22.5	21.1	20.8	21.5
	29	26.8	24.3	24.1	24.2	29	23.7	25	23.6	27	25.8	24.3	19.2	22.9	21.3	19.2	20.3	22.6	22.3	21.6	22.4	19.8	24.7	20.8	21.6	23.2	20.9	22.8	25	22.6	20.3	21.8	21	20.6	21.7
	30	26.8	24.3	24.1	24.2	29	23.7	25	23.6	27	25.8	24.3	19.2	22.9	21.3	19.2	20.3	22.6	22.3	21.6	22.4	19.8	24.7	20.8	21.6	23.2	20.9	22.8	25	22.6	20.3	21.8	21	20.6	21.7
	31	26.9	24.4	24.2	24.4	29.5	23	24.7	23	26.9	25.7	24.2	19.6	23.4	21.5	19.6	20.7	22.5	22.3	22.5	22.5	20.5	25.1	20.2	21.9	22.4	20.7	23	25	23.4	20.8	22.5	21	21	22.7
	32	27.3	24.7	24.3	24.1	29.5	24	24.8	23.7	27	26.3	24	19.5	23	21.7	19.5	20.6	22.3	23	22.8	22.3	20	25.4	20.3	22.1	22.7	20.7	23.4	24.7	23.5	20.7	22.2	21.5	20.9	22.3
	33	27	24.5	24.6	24	28.6	24.2	25	23.6	26.9	23.5	23	19.2	22	22	19.2	20.1	20	22.4	21.7	20.5	20.1	24.5	19.8	21.5	20.2	19.5	22.2	21.3	23	20.9	22.5	20.8	20.3	22
	34	26	24.3	24.6	22.6	27.5	24	25.2	23.6	27	26.5	22.4	19	22.2	22.3	19	20.4	19.8	22.5	21.3	20.9	20.8	24.9	19.6	21.2	20.8	19.7	21.1	21.4	23.1	21.3	22.2	20.1	20.5	22.1
	35	27.3	24.7	24.3	24.1	29.5	24	24.8	23.7	27	26.3	23	19.2	22	22	19.2	20.1	20	22.4	21.7	20.5	20.1	24.5	19.8	21.5	20.2	19.5	22.2	21.3	23	20.9	22.5	20.8	20.3	22
	36	26.9	24.4	24.2	24.4	29.5	23	24.7	23	26.9	25.7	20.1	18.5	21.2	21	22.1	21.1	20.4	21.5	22.5	20.7	20.6	21.9	20.4	19.8	19.3	19.3	21.3	21.8	22.8	22	22	20.3	20.4	20.5
	37	27.7	25.2	24.7	24.9	29.7	26	25.3	24.2	27.6	27	19	20.9	22	22	19	22	18.9	23	19.9	20.1	20.5	21	19.6	21.9	18.2	19.4	21.5	18.6	24	21.4	23.6	20.8	21.6	23.1
	38	27.7	25.2	24.7	24.9	29.7	26	25.3	24.2	27.6	27	20.4	21.6	22	24.4	20.4	23	19.2	24	20.9	21.2	20.6	21.7	20	22.3	18.5	20.2	21.5	17.9	24.6	22.3	23.7	22	21.9	23.2
	39	27.7	25.2	24.7	24.9	29.7	26	25.3	24.2	27.6	27	21.5	21.5	23.3	25.5	21.5	23.8	19.3	23.6	21.2	21.4	20.3	24.1	20.3	22	19.5	20.5	22.3	18.2	24.2	22.5	23.6	21.3	22	23.2
	40	27.7	25.2	24.7	24.9	29.7	26	25.3	24.2	27.6	27	22.8	21.7	23.7	25.6	22.8	24.3	20	24	21.8	23.3	20.4	23.5	20.9	22.3	20.2	20.8	23.1	19.9	25.3	22.8	24.1	21	23.1	23.8
	41	27.6	25.1	24.6	25.1	29.7	25.4	25.5	24.3	27.9	27	22.1	21.5	24	25.5	22.1	25.2	19.8	24.3	21.5	23.5	20.3	24.2	21	22.5	20.5	20.5	23	20.1	25.5	23	24.1	22.3	22.8	23.4
	42	27.4	24.9	24.8	25.3	29.8	24.6	25.7	24.5	28.1	27	22.5	22	24.4	25.4	22.5	25.5	20.5	25.1	21.8	23.8	21.4	26.2	21.6	23	20.8	20.7	23.4	20.3	25.7	23.1	24.1	22.7	23	23.1
	43	27.6	25.3	24.9	25.3	30	24.9	25.7	25.2	28.3	27.5	23.1	22.2	24.5	26.1	23.1	25.3	20.6	25.6	22.3	23.8	22	24.3	22	23.2	21	20.9	23.5	20.6	25	23.5	24.3	22.8	22.8	22.8
	44	27.9	26	25.3	25.5	29.3	25.1	25.3	25.3	28	27.5	22.9	21.8	24.5	26	22.9	25.2	20.5	25.4	22	23.5	21.8	24.3	21.8	23.1	20.8	21.1	23.5	20.8	24.6	23.8	24.1	22.4	22.5	22.4
	45	27.6	25.3	24.9	25.3	30	24.9	25.7	25.2	28.3	27.5	23.1	22.2	24.5	26.1	23.1	25.3	20.6	25.6	22.3	23.8	22	24.3	22	23.2	21	20.9	23.5	20.6	25	23.5	24.3	22.8	22.8	22.8
	46	27.9	25.2	24.6	23.9	30.2	25	25.9	24.2	27.5	27.2	23.9	22.4	24.8	26.1	23.9	26.3	22.5	26.1	23.6	24.7	22.5	22.5	22.1	23.8	21.4	21.7	23.8	22.5	25.5	24	25.5	23.1	23.1	23.1
	47	27.9	25.2	24.6	23.9	30.2	25	25.9	24.2	27.5	27.2	23.9	22.4	24.8	26.1	23.9	26.3	22.5	26.1	23.6	24.7	22.5	22.5	22.1	23.8	21.4	21.7	23.8	22.5	25.5	24	25.5	23.1	23.1	23.1
	48	27.9	25.2	24.6	23.9	30.2	25	25.9	24.2	27.5	27.2	23.9	22.4	24.8	26.1	23.9	26.3	22.5	26.1	23.6	24.7	22.5	22.5	22.1	23.8	21.4	21.7	23.8	22.5	25.5	24	25.5	23.1	23.1	23.1
	49	27.9	25.2	24.5	24	30.2	25	26	24.2	27.5	27.2	23.9	22.4	24.8	26.1	23.9	26.3	22	25	22.5	24.5	22.5	23.6	21.8	23.5	21.5	21.5	23.5	22.9	25.9	24	25.6	23.2	23.2	23.5
	50	27.9	25.3	24.9	25.2	30.5	25.3	26.4	24.5	28.2	27.4	23.3	21.8	23.9	25.3	23.3	24.4	21	24.5	22.7	24	22.9	25.6	22.3	23.1	21.8	21.3	23.3	23.4	26.2	24	25.9	23.5	23.2	24
	51	28.1	25.3	25	25.4	30.6	25.4	26.4	24.6	28.3	27.5	23	21.6	23.4	24.6	23	24.3	21	23.2	22.6	24	22.6	25	22	22	21.3	20.6	22	22.3	24.2	23.4	24.2	22.8	22.4	23.6
	52	28.4	25.3	24.9	25.7	30.9	25.4	26.2	24.8	28.3	27.4	23	21.5	23.4	23.8	23	24	21.5	22.8	22.6	24.1	22.1	24.5	22	22	21.3	20.6	22	22.3	24.2	23.4	24.2	22.8	22.4	23.6
	53	28.4	25.3	24.9	25.7	30.9	25.4	26.2	24.8	28.3	27.4	22.9	21.2	23.4	24.1	22.9	24	22.5	22.4	23.3	24.2	22.5	24.8	21.5	21.8	21.5	20.6	22.5	22.3	23.8	22.3	24.5	21.6	22.5	22.8
	54	28	26.5	25.9	25.5	30.4	25.6	26	24.6	28.2	27.6	23	21.1	23	23	23	22.4	22.3	21	22.8	21.3	22.4	22.9	21.3	21.5	21.3	21	22.8	22.5	23.9	22.1	24	22	22.7	23
	55	27.9	25.3	24.9	25.2	30.5	25.3	26.4	24.5	28.2	27.4	23.2	20.8	23.4	22.6	23.2	22.8	22.6	20.1	23.4	20.1	22.6	22.7	22.2	22.5	22.8	21.4	22.9	22.7	23.6	21.3	23.3	22.5	22.7	23.2
	56	28.4	25.3	24.9	25.7	30.9	25.4	26.2	24.8	28.3	27.4	23.5	21.2	23.5	23	23.5	23.1	23.1	19	23.5	19	23.2	23	23	23.2	22.8	21.9	23.4	22.9	23.5	21.4	23.5	22.3	22.8	23.5
	57	28.1	25.3	25	25.4	30.6	25.4	26.4	24.6	28.3	27.5	22.9	21.2	23.4	22.9	22.9	23	22.5	18.3	23.3	18.3	22.5	23.1	23.5	23.8	23	23.2	22.8	21.9	23.4	22.9	23.5	21.4	23.5	23.4
	58	28.4	25.3	24.9	25.7	30.9	26	26.2	24.8	28.3	27.4	23	22.1	23.9	23.1	23	23.4	23.1	17.8	24	17.8	23.1	23.5	23.9	24	23.4	23.2	23	23.6	23.6	23.4	23.9	22	23.1	23.9
	59	29	25.8	25.8	26	31	27.1	26.8	25.5	28.6	28	24.1	22.8	24.1	24.1	24.1	24.2	24.3	17.3	24.2	17.3	23.5	23.9	24.1	24.3	23	23.5	24.1	24	24	23	24	22.5	23.2	24
	60	29.5	26.3	26	26.4	30.8	26.8	26.8	26	26.8	27.8	24.8	23	24.5	24.5	24.8	24.5	24.6	17	24.5	17	23.9	24.1	24.3	23.9	23.5	23.5	24.4	24.7	24.3	22.5	24.1	22.5	23.3	24.2
	61	29.7	26.7	26.6	26.7	31.2	26.8	27	26.1	29.2	28.3	25.9	23.5	25	25	25.9	25	25	17	25	17	24.3	24.5	24.9	24.4	23.8	23.8	25.8	26.2	24.6	22.4	24.3	22.9	23.3	24.1
	62	29.8	26.5	26.7	27.3	30.3	26.3	27.2	26.1	29.4	28.5	26	23.5	25.5	25.5	26	25.3	25	17.4	24.7	17.4	24.1	24.1	25.2	24.7	24	24.1	25.7	26.3	24.9	22.8	24.3	23	23.5	24
	63	29.8	26.5	26.7	27.3	29.3	26.3	27.2	26.1	29.4	28.6	26	23.5	25.6	25.7	26	25.8	25.3	18.3	25	18.3	24.5	24.5	25.6	24.8	24.2	24.5	25.7	26.4	25.1	23.2	24.5	23.6	23.6	24.3
	Fig. S1c - Colon weight/length ratio				Fig. S1d - Nancy index				Fig. S1e - Colon weight/length ratio										Fig. S1f - Colon [cytokine] (pg/mL)
	CTL	DSS	DSS+Sp		CTL	DSS	DSS+Sp		Il6			Tnf			Mcp-1				IL-6			IL-17
	0.0285119	0.0644461	0.0483846		0	3	2		CTL	DSS	DSS+Sp	CTL	DSS	DSS+Sp	CTL	DSS	DSS+Sp		CTL	DSS	DSS+Sp	CTL	DSS	DSS+Sp
	0.0256375	0.0469231	0.0447143		0	3	3		0.4667	1.285	1.746	1.781	0.9806	1.178	0.345	1.3456	1.5412		20.931	41.4828	25.3448	8.28302	38.434	21.9811
	0.0271529	0.0630167	0.03		0	3	4		0.3595	5.456	0.5096	0.8	0.7733	1.169	0.438	6.3291	0.8943		4.48276	19.6897	44.5517	16.283	41.5472	9.0566
	0.0363333	0.0619286	0.05324		0	4	2		0.1548	0.55	2.408	0.7043	2.5	1.7798	0.145	2.4491	1.3481		17.5172	20	27.4483	5	39.4528	16.5849
	0.0287721	0.0583433	0.0476291		0	2	3		0.7842	1.194	1.9446	0.8368	1.5969	0.7785	0.283	1.8719	0.8341			97.5172	58.7241	5.77358	20.4151	14.3019
	0.0270845	0.07212	0.0746545		0	2	2		0.219	2.5828	0.42	0.2512	1.8568	0.9568	0.4591	2.3416	0.5491			29.2069	22.8966	3.67924	24.1321	23.566
	0.04056	0.06605	0.0653091		0	3	2		0.8902	1.274	0.8879	0.5	2.7491	0.6991	0.50931	2.3459	1.0234				30.2759	17.3208	33.0189	18.0943
	0.0324217	0.0687778	0.0579833		0	4	2		1.545	0.578	1.108	0.3424	1.665	0.7114	1.2341	1.0238	1.0238					16	23.8491	31.434
	0.0324651	0.08175	0.0533		0	3	2		1.059	4.913	0.5423	0.4378	0.6228	0.6535	0.6821	2.3413	0.3482					2.0566	29.7924	23.9057
	0.0361882	0.0517091	0.0527833			3	1		0.9	2.4862	0.9917	0.4095	2.019	1.092	0.2836	0.9347	0.8456					13.3962	19.1698	5.28302
		0.07834	0.042619			2	0		0.1834	0.784	1.398	0.2831	0.7647	0.6218	0.29342	1.0034	1.9843					20.0755	23.6226	30.3774
							1			6.507	0.9567		1.304	0.6333		5.2393	1.2235						27.3019	18.0943
											1.791			0.6348			2.1045							16.5472
	Fig. S1g - MPO activity				Fig. S1h - p-NF-κB/NF-Κb ratio				Fig. S1i - Sgk1 mRNA level				Fig. S1j - SGK1/GAPDH (AU)
	CTL	DSS	DSS+Sp		CTL	DSS	DSS+Sp		CTL	DSS	DSS+Sp		CTL	DSS	DSS+Sp
	39.3776	59.0973	43.888		0.253749	2.7272	0.667458		0.35	1.819	0.6764		0.0819992	0.0908733	0.389548
	30.2057	70.8041	50.2985		0.077667	3.2074	0.846928		1.809	0.924	0.2882		0.0286034	0.735907	0.148636
	26.9852	57.0804	43.0028		0.300908	0.732243	0.53393		0.2355	2.4292	0.2918		0.0346987	1.06257	0.283442
	22.8485	61.6482	18.1365		0.463576	0.56198	0.550266		1.53	1.174	0.05937		0.132667	0.293921	0.137733
	38.0952	64.352	26.9477		0.85538	5.3675	0.549492		0.294	2.3101	0.1379		0.113994	0.759613	0.199074
	30.4275	50.0598	23.7033		0.609238	0.963193	1.88761		1.272	0.9061	0.3178		0.23409	0.394602	0.377958
	22.9191	100.143	38.5787		0.314514	0.715918	1.49183		1.1945	2.162	0.4907		0.535148	0.576341	0.180878
	16.0871	39.539	39.1735				0.54329		0.4539	1.346	1.263		0.0315052	1.06215	0.225721
	22.9474	89.676	39.3785						0.7552	0.4237	0.2747		0.0819521	0.564807	0.271672
	22.0965	40.6273	30.7404						1.613	0.9412	0.1181		0.164253	1.36764	0.228776
		84.4982	29.234							1.821	0.2395			0.668845	0.340733
			39.7483								0.08783				0.412134

[truncated: 11 more sheets: Fig. S2, Fig. S3, Fig. S4, Fig. S5, Fig. S6, Fig. S7, Fig. S8, Fig. S9, Fig. S10, Fig. S11, Fig. S12]
